# Supplementary material for: Impact of Elexacaftor–Tezacaftor–Ivacaftor on Muscle Composition in Cystic Fibrosis: An AI-Assisted Chest CT-Based Body Composition Analysis
Source: Med Sci (Basel). 2025 Nov 26;13(4):284. doi: 10.3390/medsci13040284 (PMC12734936; doi:10.3390/medsci13040284)
Supplement: Supplementary file 1 [file medsci-13-00284-s001.zip]

Archive with 1 entries (1 files):
- medsci-3865210-supplementary.pdf
